# Supplementary material for: Detailed Report on 2014/15 Influenza Virus Characteristics, and Estimates on Influenza Virus Vaccine Effectiveness from Austria’s Sentinel Physician Surveillance Network
Source: PLoS One. 2016 Mar 14;11(3):e0149916. doi: 10.1371/journal.pone.0149916 (PMC4790898; doi:10.1371/journal.pone.0149916)
Supplement: S2 File — Raw data used for vaccine effectiveness estimates are provided in the four excel-sheets according to participants with and without underlying diseases, gender and vaccination status during the seasons 2014/15 and 2013/14. (XLSX) [file pone.0149916.s002.xlsx]

## Sheet: no_chron_dis
Age	Vaccination	lab result
39	y	A(H1N1)pdm09
02	n	A(H1N1)pdm09
27	n	A(H1N1)pdm09
32	n	A(H1N1)pdm09
04	n	A(H1N1)pdm09
41	n	A(H1N1)pdm09
57	n	A(H1N1)pdm09
07	n	A(H1N1)pdm09
35	n	A(H1N1)pdm09
04	n	A(H1N1)pdm09
11	n	A(H1N1)pdm09
13	n	A(H1N1)pdm09
26	n	A(H1N1)pdm09
02	n	A(H1N1)pdm09
04	n	A(H1N1)pdm09
04	n	A(H1N1)pdm09
30	n	A(H1N1)pdm09
38	n	A(H1N1)pdm09
#VALUE!	n	A(H1N1)pdm09
#VALUE!	n	A(H1N1)pdm09
30	n	A(H1N1)pdm09
36	n	A(H1N1)pdm09
47	n	A(H1N1)pdm09
34	n	A(H1N1)pdm09
36	n	A(H1N1)pdm09
41	n	A(H1N1)pdm09
20	n	A(H1N1)pdm09
25	n	A(H1N1)pdm09
04	n	A(H1N1)pdm09
05	n	A(H1N1)pdm09
21	n	A(H1N1)pdm09
45	n	A(H1N1)pdm09
46	n	A(H1N1)pdm09
03	n	A(H1N1)pdm09
23	n	A(H1N1)pdm09
30	n	A(H1N1)pdm09
#VALUE!	n	A(H1N1)pdm09
43	n	A(H1N1)pdm09
57	n	A(H1N1)pdm09
04	n	A(H1N1)pdm09
14	n	A(H1N1)pdm09
42	n	A(H1N1)pdm09
42	n	A(H1N1)pdm09
00	n	A(H1N1)pdm09
24	n	A(H1N1)pdm09
29	n	A(H1N1)pdm09
58	n	A(H1N1)pdm09
16	n	A(H1N1)pdm09
07	n	A(H1N1)pdm09
30	n	A(H1N1)pdm09
30	n	A(H1N1)pdm09
43	n	A(H1N1)pdm09
04	n	A(H1N1)pdm09
24	n	A(H1N1)pdm09
36	n	A(H1N1)pdm09
38	n	A(H1N1)pdm09
42	n	A(H1N1)pdm09
03	n	A(H1N1)pdm09
06	n	A(H1N1)pdm09
35	n	A(H1N1)pdm09
44	n	A(H1N1)pdm09
#VALUE!	n	A(H1N1)pdm09
03	n	A(H1N1)pdm09
49	n	A(H1N1)pdm09
48	n	A(H1N1)pdm09
43	y	A(H3N2)
15	y	A(H3N2)
27	y	A(H3N2)
40	y	A(H3N2)
23	y	A(H3N2)
58	y	A(H3N2)
15	y	A(H3N2)
65	y	A(H3N2)
12	n	A(H3N2)
22	n	A(H3N2)
13	n	A(H3N2)
43	n	A(H3N2)
21	n	A(H3N2)
42	n	A(H3N2)
59	n	A(H3N2)
20	n	A(H3N2)
43	n	A(H3N2)
19	n	A(H3N2)
46	n	A(H3N2)
47	n	A(H3N2)
56	n	A(H3N2)
16	n	A(H3N2)
40	n	A(H3N2)
16	n	A(H3N2)
25	n	A(H3N2)
49	n	A(H3N2)
51	n	A(H3N2)
51	n	A(H3N2)
13	n	A(H3N2)
31	n	A(H3N2)
37	n	A(H3N2)
47	n	A(H3N2)
00	n	A(H3N2)
03	n	A(H3N2)
18	n	A(H3N2)
31	n	A(H3N2)
42	n	A(H3N2)
04	n	A(H3N2)
06	n	A(H3N2)
11	n	A(H3N2)
48	n	A(H3N2)
49	n	A(H3N2)
58	n	A(H3N2)
18	n	A(H3N2)
22	n	A(H3N2)
22	n	A(H3N2)
33	n	A(H3N2)
37	n	A(H3N2)
42	n	A(H3N2)
49	n	A(H3N2)
14	n	A(H3N2)
21	n	A(H3N2)
30	n	A(H3N2)
34	n	A(H3N2)
54	n	A(H3N2)
15	n	A(H3N2)
17	n	A(H3N2)
17	n	A(H3N2)
26	n	A(H3N2)
68	n	A(H3N2)
73	n	A(H3N2)
04	n	A(H3N2)
06	n	A(H3N2)
06	n	A(H3N2)
19	n	A(H3N2)
48	n	A(H3N2)
48	n	A(H3N2)
07	n	A(H3N2)
11	n	A(H3N2)
25	n	A(H3N2)
34	n	A(H3N2)
38	n	A(H3N2)
42	n	A(H3N2)
49	n	A(H3N2)
51	n	A(H3N2)
52	n	A(H3N2)
56	n	A(H3N2)
04	n	A(H3N2)
08	n	A(H3N2)
10	n	A(H3N2)
12	n	A(H3N2)
15	n	A(H3N2)
16	n	A(H3N2)
21	n	A(H3N2)
25	n	A(H3N2)
28	n	A(H3N2)
37	n	A(H3N2)
37	n	A(H3N2)
39	n	A(H3N2)
39	n	A(H3N2)
42	n	A(H3N2)
64	n	A(H3N2)
69	n	A(H3N2)
17	n	A(H3N2)
17	n	A(H3N2)
36	n	A(H3N2)
37	n	A(H3N2)
40	n	A(H3N2)
42	n	A(H3N2)
47	n	A(H3N2)
53	n	A(H3N2)
#VALUE!	n	A(H3N2)
01	n	A(H3N2)
01	n	A(H3N2)
01	n	A(H3N2)
02	n	A(H3N2)
04	n	A(H3N2)
07	n	A(H3N2)
10	n	A(H3N2)
14	n	A(H3N2)
23	n	A(H3N2)
28	n	A(H3N2)
38	n	A(H3N2)
47	n	A(H3N2)
04	n	A(H3N2)
05	n	A(H3N2)
07	n	A(H3N2)
10	n	A(H3N2)
10	n	A(H3N2)
36	n	A(H3N2)
45	n	A(H3N2)
46	n	A(H3N2)
#VALUE!	n	A(H3N2)
11	n	A(H3N2)
13	n	A(H3N2)
15	n	A(H3N2)
16	n	A(H3N2)
22	n	A(H3N2)
32	n	A(H3N2)
35	n	A(H3N2)
40	n	A(H3N2)
47	n	A(H3N2)
#VALUE!	n	A(H3N2)
06	n	A(H3N2)
31	n	A(H3N2)
12	n	A(H3N2)
01	n	A(H3N2)
06	n	A(H3N2)
06	n	A(H3N2)
17	n	A(H3N2)
17	n	A(H3N2)
27	n	A(H3N2)
33	n	A(H3N2)
00	n	A(H3N2)
03	n	A(H3N2)
06	n	A(H3N2)
35	n	A(H3N2)
00	n	A(H3N2)
01	n	A(H3N2)
03	n	A(H3N2)
05	n	A(H3N2)
05	n	A(H3N2)
05	n	A(H3N2)
10	n	A(H3N2)
13	n	A(H3N2)
29	n	A(H3N2)
30	n	A(H3N2)
53	n	A(H3N2)
17	n	A(H3N2)
28	n	A(H3N2)
37	n	A(H3N2)
44	n	A(H3N2)
#VALUE!	n	A(H3N2)
06	n	A(H3N2)
12	n	A(H3N2)
58	n	A(H3N2)
73	n	A(H3N2)
02	n	A(H3N2)
04	n	A(H3N2)
04	n	A(H3N2)
09	n	A(H3N2)
13	n	A(H3N2)
30	n	A(H3N2)
63	n	A(H3N2)
03	n	A(H3N2)
05	n	A(H3N2)
31	n	A(H3N2)
39	n	A(H3N2)
49	n	A(H3N2)
52	n	A(H3N2)
02	n	A(H3N2)
03	n	A(H3N2)
05	n	A(H3N2)
06	n	A(H3N2)
06	n	A(H3N2)
07	n	A(H3N2)
10	n	A(H3N2)
10	n	A(H3N2)
33	n	A(H3N2)
54	n	A(H3N2)
00	n	A(H3N2)
08	n	A(H3N2)
32	n	A(H3N2)
35	n	A(H3N2)
39	n	A(H3N2)
51	n	A(H3N2)
#VALUE!	n	A(H3N2)
02	n	A(H3N2)
60	n	A(H3N2)
03	n	A(H3N2)
03	n	A(H3N2)
04	n	A(H3N2)
12	n	A(H3N2)
37	n	A(H3N2)
22	n	A(H3N2) + A(H1N1)pdm09
03	n	A(H3N2) + A(H1N1)pdm09
04	n	A(H3N2) + A(H1N1)pdm09
17	n	A(H3N2) + A(H1N1)pdm09
03	y	B
42	n	B
01	n	B
36	n	B
04	n	B
53	n	B
02	n	B
06	n	B
08	n	B
44	n	B
10	n	B
12	n	B
40	n	B
41	n	B
43	n	B
43	n	B
58	n	B
37	n	B
10	n	B
#VALUE!	n	B
48	n	B
76	n	B
37	n	B
00	n	B
34	n	B
45	n	B
55	n	B
32	n	B
56	n	B
05	n	B
07	n	B
55	n	B
23	y	n
81	y	n
68	y	n
57	y	n
52	y	n
43	y	n
51	y	n
#VALUE!	y	n
14	y	n
41	y	n
09	y	n
34	y	n
#VALUE!	y	n
#VALUE!	y	n
08	n	n
08	n	n
69	n	n
00	n	n
03	n	n
18	n	n
56	n	n
76	n	n
27	n	n
#VALUE!	n	n
23	n	n
41	n	n
16	n	n
57	n	n
#VALUE!	n	n
27	n	n
06	n	n
31	n	n
00	n	n
01	n	n
27	n	n
27	n	n
38	n	n
28	n	n
38	n	n
60	n	n
10	n	n
22	n	n
38	n	n
76	n	n
04	n	n
56	n	n
#VALUE!	n	n
11	n	n
15	n	n
30	n	n
19	n	n
26	n	n
19	n	n
41	n	n
36	n	n
37	n	n
25	n	n
02	n	n
33	n	n
52	n	n
#VALUE!	n	n
11	n	n
26	n	n
18	n	n
20	n	n
20	n	n
57	n	n
83	n	n
02	n	n
04	n	n
08	n	n
47	n	n
25	n	n
00	n	n
00	n	n
03	n	n
26	n	n
40	n	n
13	n	n
17	n	n
20	n	n
22	n	n
22	n	n
25	n	n
42	n	n
43	n	n
56	n	n
#VALUE!	n	n
05	n	n
41	n	n
05	n	n
43	n	n
00	n	n
00	n	n
03	n	n
06	n	n
03	n	n
03	n	n
10	n	n
24	n	n
31	n	n
18	n	n
36	n	n
26	n	n
27	n	n
44	n	n
47	n	n
54	n	n
08	n	n
13	n	n
64	n	n
01	n	n
04	n	n
05	n	n
14	n	n
33	n	n
34	n	n
#VALUE!	n	n
02	n	n
11	n	n
33	n	n
35	n	n
41	n	n
#VALUE!	n	n
22	n	n
61	n	n
#VALUE!	n	n
02	n	n
04	n	n
12	n	n
26	n	n
37	n	n
43	n	n
#VALUE!	n	n
02	n	n
03	n	n
11	n	n
23	n	n
49	n	n
02	n	n
03	n	n
05	n	n
10	n	n
18	n	n
21	n	n
34	n	n
40	n	n
44	n	n
60	n	n
04	n	n
14	n	n
26	n	n
27	n	n
37	n	n
00	n	n
11	n	n
13	n	n
16	n	n
27	n	n
28	n	n
33	n	n
34	n	n
38	n	n
43	n	n
54	n	n
#VALUE!	n	n
15	n	n
27	n	n
28	n	n
39	n	n
00	n	n
02	n	n
24	n	n
37	n	n
40	n	n
42	n	n
00	n	n
02	n	n
02	n	n
06	n	n
07	n	n
09	n	n
44	n	n
21	n	n
24	n	n
49	n	n
55	n	n
58	n	n
24	n	n
39	n	n
40	n	n
40	n	n
42	n	n
19	n	n
27	n	n
54	n	n
07	n	n
57	n	n
77	n	n
07	n	n
44	n	n
45	n	n
53	n	n
#VALUE!	n	n
07	n	n
09	n	n
31	n	n
45	n	n
90	n	n
08	n	n
03	n	n
17	n	n
43	n	n
61	n	A not subtyped
02	n	A(H1N1)pdm09
02	n	A(H1N1)pdm09
03	n	A(H1N1)pdm09
50	n	A(H1N1)pdm09
54	n	A(H1N1)pdm09
39	n	A(H1N1)pdm09
48	n	A(H1N1)pdm09
48	n	A(H1N1)pdm09
44	n	A(H1N1)pdm09
06	n	A(H1N1)pdm09
36	n	A(H1N1)pdm09
#VALUE!	n	A(H1N1)pdm09
04	n	A(H1N1)pdm09
32	n	A(H1N1)pdm09
44	n	A(H1N1)pdm09
05	n	A(H1N1)pdm09
64	y	A(H3N2)
66	y	A(H3N2)
06	n	A(H3N2)
06	n	A(H3N2)
07	n	A(H3N2)
25	n	A(H3N2)
39	n	A(H3N2)
70	n	A(H3N2)
01	n	A(H3N2)
04	n	A(H3N2)
14	n	A(H3N2)
29	n	A(H3N2)
50	n	A(H3N2)
06	n	A(H3N2)
42	n	A(H3N2)
47	n	A(H3N2)
05	n	A(H3N2)
09	n	A(H3N2)
73	n	A(H3N2)
16	n	A(H3N2)
45	n	A(H3N2)
05	n	A(H3N2)
06	n	A(H3N2)
47	n	A(H3N2)
65	n	A(H3N2)
07	n	A(H3N2)
10	n	A(H3N2)
38	n	A(H3N2)
43	n	A(H3N2)
05	n	A(H3N2)
20	n	A(H3N2)
47	n	A(H3N2)
50	n	A(H3N2)
66	n	A(H3N2)
02	n	A(H3N2)
04	n	A(H3N2)
20	n	A(H3N2)
38	n	A(H3N2)
#VALUE!	n	A(H3N2)
45	n	A(H3N2)
71	n	A(H3N2)
10	n	A(H3N2)
#VALUE!	n	A(H3N2)
#VALUE!	n	A(H3N2)
20	n	A(H3N2)
05	n	A(H3N2)
04	n	A(H3N2)
03	n	A(H3N2)
12	n	A(H3N2)
28	n	A(H3N2)
43	n	A(H3N2) + A(H1N1)pdm09
39	y	B
49	n	B
54	n	B
05	n	B
57	n	B
62	n	B
19	n	B
37	n	B
44	n	B
52	n	B
65	n	B
10	n	B
12	n	B
34	n	B
43	n	B
50	n	B
50	n	B
51	n	B
29	n	B
51	n	B
75	n	B
03	n	B
18	n	B
26	n	B
37	n	B
42	n	B
18	n	B
40	n	B
47	n	B
49	n	B
50	n	B
39	n	B
50	n	B
#VALUE!	n	B
18	n	B
21	n	B
64	n	B
78	n	B
08	n	B
37	n	B
46	n	B
47	n	B
09	n	B
12	n	B
15	n	B
19	n	B
46	n	B
#VALUE!	n	B
11	n	B
34	n	B
48	n	B
55	n	B
37	n	B
34	n	B
51	n	B
61	n	B
42	n	B
#VALUE!	n	B
26	n	B
62	y	n
04	y	n
14	y	n
47	y	n
37	y	n
40	y	n
44	y	n
55	y	n
02	n	n
06	n	n
32	n	n
46	n	n
50	n	n
02	n	n
10	n	n
03	n	n
06	n	n
37	n	n
39	n	n
07	n	n
24	n	n
26	n	n
30	n	n
33	n	n
46	n	n
51	n	n
56	n	n
00	n	n
00	n	n
03	n	n
24	n	n
50	n	n
19	n	n
20	n	n
21	n	n
23	n	n
33	n	n
35	n	n
36	n	n
46	n	n
59	n	n
02	n	n
04	n	n
17	n	n
36	n	n
39	n	n
40	n	n
54	n	n
06	n	n
49	n	n
54	n	n
58	n	n
68	n	n
02	n	n
08	n	n
35	n	n
57	n	n
18	n	n
54	n	n
09	n	n
47	n	n
48	n	n
47	n	n
51	n	n
25	n	n
31	n	n
36	n	n
47	n	n
20	n	n
35	n	n
48	n	n
52	n	n
14	n	n
38	n	n
44	n	n
45	n	n
19	n	n
20	n	n
35	n	n
13	n	n
44	n	n
55	n	n
74	n	n
12	n	n
01	n	n
34	n	n
41	n	n
56	n	n
29	n	n
39	n	n
04	n	n
09	n	n
24	n	n
11	n	n
31	n	n
33	n	n
39	n	n
40	n	n
47	n	n

## Sheet: chron_dis
age	vaccination	chon. Dis.	lab result
44	y	Mitralklappeninsuffinzienz	A(H3N2)
31	n	AHT	A(H1N1)pdm09
45	n	Z.n.E.eines Myxosarkoms des li Vorhofes (2013)	A(H1N1)pdm09
46	n	Hypertonie	A(H1N1)pdm09
48	n	DM	A(H1N1)pdm09
54	n	Hypertonie, Hyperlipidämie	A(H1N1)pdm09
63	n	KHK, Z.n.card.Dec.	A(H1N1)pdm09
07	n	Allergien	A(H3N2)
16	n	IDDM	A(H3N2)
17	n	DM1	A(H3N2)
25	n	Asthma	A(H3N2)
25	n	M.Crohn im Magen	A(H3N2)
26	n	DM1	A(H3N2)
30	n	y, ?	A(H3N2)
36	n	Asthma bronchiale	A(H3N2)
40	n	Hypertonie, Hyperlipidämie	A(H3N2)
41	n	a. Hypertonus	A(H3N2)
41	n	WPW Syndrom	A(H3N2)
41	n	DM, …	A(H3N2)
43	n	PNP, Pulmonalembolie, …	A(H3N2)
48	n	M.Bechterew	A(H3N2)
53	n	M.Raynaud, Mischkollagenose	A(H3N2)
53	n	DM2	A(H3N2)
53	n	Hypertonie	A(H3N2)
57	n	Bronchitis, Gastritis	A(H3N2)
57	n	Colitis	A(H3N2)
58	n	AHT, hypertens. Nephropathie	A(H3N2)
62	n	M.Parkinson	A(H3N2)
63	n	Lebertransplantation, Immunsuppression	A(H3N2)
64	n	DM2, art.Hypertonie, Dyslipidämie	A(H3N2)
68	n	KHK, IDDM, Hypertonie	A(H3N2)
81	n	KHK, DM	A(H3N2)
87	n	Herzinsuffizienz, Vorhofflimmern	A(H3N2)
	n	Polyarthritis	A(H3N2)
	n	M.Bechterew, DM	A(H3N2)
35	n	RP-Erhöhung, Hypothyreose	A(H3N2) + A(H1N1)pdm09
33	n	Asthma bronchiale	B
34	n	Borrelienarthritis, Asthma bronchiale	B
39	n	Hypertonie, …	B
49	n	Sarkoidose 2	B
53	n	KHK	B
57	n	DM2	B
57	n	allerg. Asthma	B
60	n	KHK, DM, Nieren…	B
61	n	Epilepsie	B
63	n	Asthma bronchiale	B
06	y	DM1	n
14	y	Anfallsleiden	n
48	y	DM, M.Crohn	n
68	y	y, ?	n
75	y	ZungenCA und Ext. 1994	n
88	y	Polymyalgien, Rheumatika, KHK, COPD, chron.Cortisontherapie	n
	y	Diabetes, Hypertonie, ICHK	n
24	n	Hypertonie, polyzystische Nieren	n
26	n	COPD	n
43	n	M.Bechterew	n
47	n	pulmonale Hypertensie 2007, …	n
55	n	art.Hypertonie, Dyslipidämie, DM2	n
56	n	COPD 3	n
59	n	Hypertonie	n
61	n	Arimidex Dauertherapie, Z.n.Brustkrebs, geringe Leukopenie	n
61	n	AHT, CTS re, Hypercholest.	n
62	n	COPD, Osteoporose	n
64	n	KHK	n
64	n	KHK	n
67	n	PNP, art.HT, …	n
68	n	COPD	n
80	n	CML	n
81	n	M.Parkinson	n
89	n	Herzinsuffizienz, COPD	n
	n	Diabetes	n

## Sheet: gender
age	gender	vaccination	lab result
43	m	y	A(H3N2)
15	m	y	A(H3N2)
27	m	y	A(H3N2)
23	m	y	A(H3N2)
65	m	y	A(H3N2)
66	m	y	A(H3N2)
58	m	y	A(H3N2)
15	m	y	A(H3N2)
44	m	y	A(H3N2)
39	m	y	A(H1N1)pdm09
02	m	n	A(H1N1)pdm09
63	m	n	A(H1N1)pdm09
27	m	n	A(H1N1)pdm09
32	m	n	A(H1N1)pdm09
57	m	n	A(H1N1)pdm09
41	m	n	A(H1N1)pdm09
07	m	n	A(H1N1)pdm09
35	m	n	A(H1N1)pdm09
11	m	n	A(H1N1)pdm09
04	m	n	A(H1N1)pdm09
38	m	n	A(H1N1)pdm09
30	m	n	A(H1N1)pdm09
36	m	n	A(H1N1)pdm09
45	m	n	A(H1N1)pdm09
03	m	n	A(H1N1)pdm09
42	m	n	A(H1N1)pdm09
42	m	n	A(H1N1)pdm09
24	m	n	A(H1N1)pdm09
29	m	n	A(H1N1)pdm09
58	m	n	A(H1N1)pdm09
07	m	n	A(H1N1)pdm09
30	m	n	A(H1N1)pdm09
35	m	n	A(H1N1)pdm09
06	m	n	A(H1N1)pdm09
44	m	n	A(H1N1)pdm09
03	m	n	A(H1N1)pdm09
03	m	n	A(H1N1)pdm09
48	m	n	A(H1N1)pdm09
03	m	n	A(H1N1)pdm09
02	m	n	A(H1N1)pdm09
54	m	n	A(H1N1)pdm09
39	m	n	A(H1N1)pdm09
48	m	n	A(H1N1)pdm09
44	m	n	A(H1N1)pdm09
36	m	n	A(H1N1)pdm09
04	m	n	A(H1N1)pdm09
44	m	n	A(H1N1)pdm09
31	m	n	A(H1N1)pdm09
22	m	n	A(H3N2)
41	m	n	A(H3N2)
20	m	n	A(H3N2)
43	m	n	A(H3N2)
19	m	n	A(H3N2)
56	m	n	A(H3N2)
16	m	n	A(H3N2)
37	m	n	A(H3N2)
47	m	n	A(H3N2)
42	m	n	A(H3N2)
00	m	n	A(H3N2)
18	m	n	A(H3N2)
11	m	n	A(H3N2)
48	m	n	A(H3N2)
58	m	n	A(H3N2)
33	m	n	A(H3N2)
49	m	n	A(H3N2)
22	m	n	A(H3N2)
22	m	n	A(H3N2)
34	m	n	A(H3N2)
17	m	n	A(H3N2)
68	m	n	A(H3N2)
06	m	n	A(H3N2)
06	m	n	A(H3N2)
48	m	n	A(H3N2)
19	m	n	A(H3N2)
25	m	n	A(H3N2)
51	m	n	A(H3N2)
34	m	n	A(H3N2)
11	m	n	A(H3N2)
56	m	n	A(H3N2)
64	m	n	A(H3N2)
42	m	n	A(H3N2)
25	m	n	A(H3N2)
39	m	n	A(H3N2)
39	m	n	A(H3N2)
15	m	n	A(H3N2)
64	m	n	A(H3N2)
25	m	n	A(H3N2)
08	m	n	A(H3N2)
10	m	n	A(H3N2)
28	m	n	A(H3N2)
53	m	n	A(H3N2)
37	m	n	A(H3N2)
36	m	n	A(H3N2)
40	m	n	A(H3N2)
17	m	n	A(H3N2)
23	m	n	A(H3N2)
47	m	n	A(H3N2)
10	m	n	A(H3N2)
14	m	n	A(H3N2)
07	m	n	A(H3N2)
38	m	n	A(H3N2)
01	m	n	A(H3N2)
01	m	n	A(H3N2)
02	m	n	A(H3N2)
#VALUE!	m	n	A(H3N2)
81	m	n	A(H3N2)
07	m	n	A(H3N2)
43	m	n	A(H3N2)
15	m	n	A(H3N2)
#VALUE!	m	n	A(H3N2)
13	m	n	A(H3N2)
06	m	n	A(H3N2)
31	m	n	A(H3N2)
12	m	n	A(H3N2)
17	m	n	A(H3N2)
17	m	n	A(H3N2)
#VALUE!	m	n	A(H3N2)
06	m	n	A(H3N2)
06	m	n	A(H3N2)
68	m	n	A(H3N2)
06	m	n	A(H3N2)
03	m	n	A(H3N2)
13	m	n	A(H3N2)
53	m	n	A(H3N2)
03	m	n	A(H3N2)
10	m	n	A(H3N2)
07	m	n	A(H3N2)
05	m	n	A(H3N2)
00	m	n	A(H3N2)
30	m	n	A(H3N2)
58	m	n	A(H3N2)
#VALUE!	m	n	A(H3N2)
37	m	n	A(H3N2)
26	m	n	A(H3N2)
53	m	n	A(H3N2)
06	m	n	A(H3N2)
41	m	n	A(H3N2)
16	m	n	A(H3N2)
62	m	n	A(H3N2)
30	m	n	A(H3N2)
13	m	n	A(H3N2)
49	m	n	A(H3N2)
03	m	n	A(H3N2)
53	m	n	A(H3N2)
10	m	n	A(H3N2)
06	m	n	A(H3N2)
05	m	n	A(H3N2)
35	m	n	A(H3N2)
08	m	n	A(H3N2)
02	m	n	A(H3N2)
60	m	n	A(H3N2)
37	m	n	A(H3N2)
03	m	n	A(H3N2)
03	m	n	A(H3N2)
70	m	n	A(H3N2)
06	m	n	A(H3N2)
14	m	n	A(H3N2)
01	m	n	A(H3N2)
40	m	n	A(H3N2)
06	m	n	A(H3N2)
05	m	n	A(H3N2)
09	m	n	A(H3N2)
16	m	n	A(H3N2)
45	m	n	A(H3N2)
47	m	n	A(H3N2)
10	m	n	A(H3N2)
43	m	n	A(H3N2)
38	m	n	A(H3N2)
57	m	n	A(H3N2)
20	m	n	A(H3N2)
50	m	n	A(H3N2)
66	m	n	A(H3N2)
#VALUE!	m	n	A(H3N2)
38	m	n	A(H3N2)
04	m	n	A(H3N2)
02	m	n	A(H3N2)
10	m	n	A(H3N2)
#VALUE!	m	n	A(H3N2)
05	m	n	A(H3N2)
12	m	n	A(H3N2)
03	m	n	A(H3N2)
04	m	n	A(H3N2) + A(H1N1)pdm09
17	m	n	A(H3N2) + A(H1N1)pdm09
43	m	n	A(H3N2) + A(H1N1)pdm09
42	m	n	B
01	m	n	B
36	m	n	B
04	m	n	B
34	m	n	B
08	m	n	B
44	m	n	B
12	m	n	B
43	m	n	B
58	m	n	B
43	m	n	B
37	m	n	B
#VALUE!	m	n	B
10	m	n	B
48	m	n	B
76	m	n	B
34	m	n	B
56	m	n	B
54	m	n	B
62	m	n	B
50	m	n	B
50	m	n	B
51	m	n	B
39	m	n	B
75	m	n	B
42	m	n	B
26	m	n	B
18	m	n	B
50	m	n	B
40	m	n	B
21	m	n	B
18	m	n	B
64	m	n	B
47	m	n	B
37	m	n	B
15	m	n	B
09	m	n	B
19	m	n	B
53	m	n	B
60	m	n	B
61	m	n	B
34	m	n	B
56	m	n	B
32	m	n	B
00	m	n	B
#VALUE!	u	n	A(H3N2)
#VALUE!	u	n	A(H3N2)
64	f	y	A(H3N2)
39	f	y	B
03	f	y	B
40	f	y	A(H3N2)
61	f	n	A not subtyped
04	f	n	A(H1N1)pdm09
04	f	n	A(H1N1)pdm09
13	f	n	A(H1N1)pdm09
26	f	n	A(H1N1)pdm09
04	f	n	A(H1N1)pdm09
02	f	n	A(H1N1)pdm09
30	f	n	A(H1N1)pdm09
#VALUE!	f	n	A(H1N1)pdm09
#VALUE!	f	n	A(H1N1)pdm09
47	f	n	A(H1N1)pdm09
36	f	n	A(H1N1)pdm09
34	f	n	A(H1N1)pdm09
41	f	n	A(H1N1)pdm09
20	f	n	A(H1N1)pdm09
25	f	n	A(H1N1)pdm09
05	f	n	A(H1N1)pdm09
21	f	n	A(H1N1)pdm09
46	f	n	A(H1N1)pdm09
23	f	n	A(H1N1)pdm09
#VALUE!	f	n	A(H1N1)pdm09
30	f	n	A(H1N1)pdm09
43	f	n	A(H1N1)pdm09
57	f	n	A(H1N1)pdm09
04	f	n	A(H1N1)pdm09
14	f	n	A(H1N1)pdm09
00	f	n	A(H1N1)pdm09
16	f	n	A(H1N1)pdm09
48	f	n	A(H1N1)pdm09
30	f	n	A(H1N1)pdm09
43	f	n	A(H1N1)pdm09
54	f	n	A(H1N1)pdm09
04	f	n	A(H1N1)pdm09
24	f	n	A(H1N1)pdm09
36	f	n	A(H1N1)pdm09
38	f	n	A(H1N1)pdm09
42	f	n	A(H1N1)pdm09
#VALUE!	f	n	A(H1N1)pdm09
49	f	n	A(H1N1)pdm09
02	f	n	A(H1N1)pdm09
50	f	n	A(H1N1)pdm09
45	f	n	A(H1N1)pdm09
48	f	n	A(H1N1)pdm09
46	f	n	A(H1N1)pdm09
06	f	n	A(H1N1)pdm09
#VALUE!	f	n	A(H1N1)pdm09
32	f	n	A(H1N1)pdm09
05	f	n	A(H1N1)pdm09
12	f	n	A(H3N2)
13	f	n	A(H3N2)
43	f	n	A(H3N2)
21	f	n	A(H3N2)
42	f	n	A(H3N2)
59	f	n	A(H3N2)
46	f	n	A(H3N2)
47	f	n	A(H3N2)
17	f	n	A(H3N2)
16	f	n	A(H3N2)
25	f	n	A(H3N2)
40	f	n	A(H3N2)
51	f	n	A(H3N2)
25	f	n	A(H3N2)
49	f	n	A(H3N2)
51	f	n	A(H3N2)
13	f	n	A(H3N2)
31	f	n	A(H3N2)
03	f	n	A(H3N2)
31	f	n	A(H3N2)
04	f	n	A(H3N2)
06	f	n	A(H3N2)
49	f	n	A(H3N2)
53	f	n	A(H3N2)
37	f	n	A(H3N2)
42	f	n	A(H3N2)
18	f	n	A(H3N2)
14	f	n	A(H3N2)
54	f	n	A(H3N2)
21	f	n	A(H3N2)
30	f	n	A(H3N2)
73	f	n	A(H3N2)
57	f	n	A(H3N2)
26	f	n	A(H3N2)
15	f	n	A(H3N2)
17	f	n	A(H3N2)
48	f	n	A(H3N2)
04	f	n	A(H3N2)
48	f	n	A(H3N2)
07	f	n	A(H3N2)
38	f	n	A(H3N2)
49	f	n	A(H3N2)
52	f	n	A(H3N2)
37	f	n	A(H3N2)
69	f	n	A(H3N2)
37	f	n	A(H3N2)
16	f	n	A(H3N2)
21	f	n	A(H3N2)
04	f	n	A(H3N2)
87	f	n	A(H3N2)
12	f	n	A(H3N2)
42	f	n	A(H3N2)
47	f	n	A(H3N2)
42	f	n	A(H3N2)
17	f	n	A(H3N2)
28	f	n	A(H3N2)
04	f	n	A(H3N2)
01	f	n	A(H3N2)
46	f	n	A(H3N2)
36	f	n	A(H3N2)
36	f	n	A(H3N2)
10	f	n	A(H3N2)
10	f	n	A(H3N2)
05	f	n	A(H3N2)
04	f	n	A(H3N2)
45	f	n	A(H3N2)
32	f	n	A(H3N2)
16	f	n	A(H3N2)
22	f	n	A(H3N2)
11	f	n	A(H3N2)
35	f	n	A(H3N2)
40	f	n	A(H3N2)
47	f	n	A(H3N2)
27	f	n	A(H3N2)
30	f	n	A(H3N2)
33	f	n	A(H3N2)
01	f	n	A(H3N2)
35	f	n	A(H3N2)
00	f	n	A(H3N2)
01	f	n	A(H3N2)
05	f	n	A(H3N2)
05	f	n	A(H3N2)
29	f	n	A(H3N2)
28	f	n	A(H3N2)
17	f	n	A(H3N2)
44	f	n	A(H3N2)
12	f	n	A(H3N2)
73	f	n	A(H3N2)
58	f	n	A(H3N2)
02	f	n	A(H3N2)
63	f	n	A(H3N2)
04	f	n	A(H3N2)
09	f	n	A(H3N2)
04	f	n	A(H3N2)
39	f	n	A(H3N2)
52	f	n	A(H3N2)
05	f	n	A(H3N2)
31	f	n	A(H3N2)
33	f	n	A(H3N2)
03	f	n	A(H3N2)
02	f	n	A(H3N2)
10	f	n	A(H3N2)
06	f	n	A(H3N2)
54	f	n	A(H3N2)
07	f	n	A(H3N2)
51	f	n	A(H3N2)
39	f	n	A(H3N2)
#VALUE!	f	n	A(H3N2)
32	f	n	A(H3N2)
00	f	n	A(H3N2)
12	f	n	A(H3N2)
04	f	n	A(H3N2)
39	f	n	A(H3N2)
07	f	n	A(H3N2)
06	f	n	A(H3N2)
25	f	n	A(H3N2)
04	f	n	A(H3N2)
29	f	n	A(H3N2)
50	f	n	A(H3N2)
42	f	n	A(H3N2)
47	f	n	A(H3N2)
41	f	n	A(H3N2)
73	f	n	A(H3N2)
65	f	n	A(H3N2)
05	f	n	A(H3N2)
06	f	n	A(H3N2)
07	f	n	A(H3N2)
05	f	n	A(H3N2)
47	f	n	A(H3N2)
20	f	n	A(H3N2)
71	f	n	A(H3N2)
45	f	n	A(H3N2)
63	f	n	A(H3N2)
#VALUE!	f	n	A(H3N2)
20	f	n	A(H3N2)
04	f	n	A(H3N2)
28	f	n	A(H3N2)
22	f	n	A(H3N2) + A(H1N1)pdm09
35	f	n	A(H3N2) + A(H1N1)pdm09
03	f	n	A(H3N2) + A(H1N1)pdm09
53	f	n	B
02	f	n	B
06	f	n	B
33	f	n	B
10	f	n	B
41	f	n	B
37	f	n	B
45	f	n	B
55	f	n	B
05	f	n	B
55	f	n	B
07	f	n	B
49	f	n	B
05	f	n	B
57	f	n	B
19	f	n	B
37	f	n	B
44	f	n	B
57	f	n	B
65	f	n	B
52	f	n	B
10	f	n	B
34	f	n	B
43	f	n	B
12	f	n	B
29	f	n	B
51	f	n	B
49	f	n	B
63	f	n	B
03	f	n	B
37	f	n	B
47	f	n	B
49	f	n	B
18	f	n	B
#VALUE!	f	n	B
50	f	n	B
39	f	n	B
78	f	n	B
46	f	n	B
08	f	n	B
57	f	n	B
12	f	n	B
46	f	n	B
#VALUE!	f	n	B
48	f	n	B
11	f	n	B
34	f	n	B
55	f	n	B
37	f	n	B
51	f	n	B
#VALUE!	f	n	B
42	f	n	B
26	f	n	B
14	m	y	n
34	m	y	n
14	m	y	n
47	m	y	n
37	m	y	n
52	m	y	n
#VALUE!	m	y	n
#VALUE!	m	y	n
55	m	y	n
#VALUE!	m	y	n
48	m	y	n
08	m	n	n
00	m	n	n
56	m	n	n
18	m	n	n
76	m	n	n
27	m	n	n
#VALUE!	m	n	n
41	m	n	n
#VALUE!	m	n	n
16	m	n	n
27	m	n	n
01	m	n	n
00	m	n	n
27	m	n	n
38	m	n	n
27	m	n	n
38	m	n	n
10	m	n	n
38	m	n	n
56	m	n	n
30	m	n	n
37	m	n	n
33	m	n	n
52	m	n	n
80	m	n	n
20	m	n	n
18	m	n	n
57	m	n	n
02	m	n	n
08	m	n	n
25	m	n	n
26	m	n	n
03	m	n	n
00	m	n	n
22	m	n	n
13	m	n	n
43	m	n	n
41	m	n	n
05	m	n	n
43	m	n	n
03	m	n	n
31	m	n	n
24	m	n	n
18	m	n	n
26	m	n	n
47	m	n	n
27	m	n	n
08	m	n	n
64	m	n	n
13	m	n	n
#VALUE!	m	n	n
04	m	n	n
01	m	n	n
14	m	n	n
05	m	n	n
33	m	n	n
02	m	n	n
11	m	n	n
35	m	n	n
64	m	n	n
68	m	n	n
02	m	n	n
37	m	n	n
03	m	n	n
02	m	n	n
34	m	n	n
21	m	n	n
44	m	n	n
10	m	n	n
14	m	n	n
34	m	n	n
43	m	n	n
38	m	n	n
00	m	n	n
13	m	n	n
28	m	n	n
27	m	n	n
39	m	n	n
24	m	n	n
37	m	n	n
02	m	n	n
00	m	n	n
07	m	n	n
02	m	n	n
02	m	n	n
06	m	n	n
24	m	n	n
49	m	n	n
42	m	n	n
27	m	n	n
54	m	n	n
19	m	n	n
57	m	n	n
07	m	n	n
07	m	n	n
44	m	n	n
53	m	n	n
90	m	n	n
09	m	n	n
43	m	n	n
06	m	n	n
47	m	n	n
02	m	n	n
10	m	n	n
59	m	n	n
03	m	n	n
06	m	n	n
51	m	n	n
46	m	n	n
24	m	n	n
07	m	n	n
33	m	n	n
30	m	n	n
50	m	n	n
03	m	n	n
00	m	n	n
33	m	n	n
36	m	n	n
59	m	n	n
02	m	n	n
40	m	n	n
17	m	n	n
06	m	n	n
54	m	n	n
49	m	n	n
02	m	n	n
24	m	n	n
47	m	n	n
36	m	n	n
20	m	n	n
52	m	n	n
35	m	n	n
48	m	n	n
45	m	n	n
38	m	n	n
20	m	n	n
13	m	n	n
74	m	n	n
01	m	n	n
56	m	n	n
34	m	n	n
39	m	n	n
29	m	n	n
09	m	n	n
04	m	n	n
24	m	n	n
39	m	n	n
40	m	n	n
33	m	n	n
#VALUE!	u	n	n
#VALUE!	u	n	n
23	f	y	n
81	f	y	n
68	f	y	n
57	f	y	n
43	f	y	n
14	f	y	n
04	f	y	n
06	f	y	n
51	f	y	n
40	f	y	n
#VALUE!	f	y	n
62	f	y	n
75	f	y	n
41	f	y	n
88	f	y	n
09	f	y	n
44	f	y	n
68	f	y	n
08	f	n	n
69	f	n	n
03	f	n	n
23	f	n	n
57	f	n	n
61	f	n	n
06	f	n	n
31	f	n	n
64	f	n	n
28	f	n	n
60	f	n	n
76	f	n	n
22	f	n	n
04	f	n	n
#VALUE!	f	n	n
15	f	n	n
11	f	n	n
26	f	n	n
19	f	n	n
19	f	n	n
41	f	n	n
36	f	n	n
25	f	n	n
02	f	n	n
#VALUE!	f	n	n
11	f	n	n
26	f	n	n
20	f	n	n
83	f	n	n
47	f	n	n
04	f	n	n
89	f	n	n
40	f	n	n
00	f	n	n
22	f	n	n
20	f	n	n
17	f	n	n
25	f	n	n
56	f	n	n
#VALUE!	f	n	n
42	f	n	n
05	f	n	n
00	f	n	n
06	f	n	n
00	f	n	n
03	f	n	n
03	f	n	n
10	f	n	n
36	f	n	n
56	f	n	n
44	f	n	n
54	f	n	n
34	f	n	n
46	f	n	n
33	f	n	n
41	f	n	n
61	f	n	n
#VALUE!	f	n	n
26	f	n	n
22	f	n	n
#VALUE!	f	n	n
43	f	n	n
04	f	n	n
12	f	n	n
26	f	n	n
23	f	n	n
49	f	n	n
11	f	n	n
03	f	n	n
40	f	n	n
05	f	n	n
18	f	n	n
60	f	n	n
26	f	n	n
04	f	n	n
27	f	n	n
#VALUE!	f	n	n
27	f	n	n
16	f	n	n
54	f	n	n
33	f	n	n
11	f	n	n
15	f	n	n
28	f	n	n
42	f	n	n
40	f	n	n
09	f	n	n
00	f	n	n
44	f	n	n
55	f	n	n
58	f	n	n
21	f	n	n
61	f	n	n
40	f	n	n
24	f	n	n
40	f	n	n
39	f	n	n
77	f	n	n
#VALUE!	f	n	n
45	f	n	n
45	f	n	n
31	f	n	n
07	f	n	n
08	f	n	n
03	f	n	n
17	f	n	n
46	f	n	n
32	f	n	n
43	f	n	n
02	f	n	n
39	f	n	n
37	f	n	n
26	f	n	n
56	f	n	n
67	f	n	n
24	f	n	n
00	f	n	n
23	f	n	n
46	f	n	n
20	f	n	n
21	f	n	n
19	f	n	n
35	f	n	n
04	f	n	n
36	f	n	n
39	f	n	n
54	f	n	n
58	f	n	n
68	f	n	n
35	f	n	n
57	f	n	n
08	f	n	n
54	f	n	n
48	f	n	n
09	f	n	n
51	f	n	n
47	f	n	n
47	f	n	n
31	f	n	n
25	f	n	n
55	f	n	n
44	f	n	n
14	f	n	n
35	f	n	n
19	f	n	n
44	f	n	n
55	f	n	n
81	f	n	n
12	f	n	n
41	f	n	n
62	f	n	n
31	f	n	n
11	f	n	n
47	f	n	n
00	f	n	n
13	f	n	n
37	f	n	n
50	f	n	n
18	f	n	n

## Sheet: prior immunisation
age	vaccination 2014/15	vaccination 2013/14	chron. Dis.	lab result
39	y	y	n	A(H1N1)pdm09
27	y	y	n	A(H3N2)
65	y	y	n	A(H3N2)
58	y	y	n	A(H3N2)
15	y	y	n	A(H3N2)
40	y	y	n	A(H3N2)
39	y	y	n	B
57	y	y	n	n
43	y	y	n	n
34	y	y	n	n
14	y	y	n	n
52	y	y	n	n
#VALUE!	y	y	n	n
#VALUE!	y	y	n	n
04	y	y	n	n
51	y	y	n	n
55	y	y	n	n
40	y	y	n	n
62	y	y	n	n
41	y	y	n	n
09	y	y	n	n
44	y	y	n	n
30	n	y	n	A(H1N1)pdm09
04	n	y	n	A(H1N1)pdm09
50	n	y	n	A(H1N1)pdm09
48	n	y	n	A(H1N1)pdm09
02	n	y	n	A(H1N1)pdm09
42	n	y	n	A(H3N2)
22	n	y	n	A(H3N2)
54	n	y	n	A(H3N2)
39	n	y	n	A(H3N2)
73	n	y	n	A(H3N2)
30	n	y	n	A(H3N2)
04	n	y	n	A(H3N2)
28	n	y	n	A(H3N2)
58	n	y	n	B
55	n	y	n	B
07	n	y	n	n
02	n	y	n	n
74	n	y	n	n
15	y	n	n	A(H3N2)
23	y	n	n	A(H3N2)
03	y	n	n	B
14	y	n	n	n
47	y	n	n	n
37	y	n	n	n
#VALUE!	y	n	n	n
11	n	n	n	A(H1N1)pdm09
02	n	n	n	A(H1N1)pdm09
27	n	n	n	A(H1N1)pdm09
32	n	n	n	A(H1N1)pdm09
04	n	n	n	A(H1N1)pdm09
57	n	n	n	A(H1N1)pdm09
41	n	n	n	A(H1N1)pdm09
07	n	n	n	A(H1N1)pdm09
35	n	n	n	A(H1N1)pdm09
04	n	n	n	A(H1N1)pdm09
13	n	n	n	A(H1N1)pdm09
26	n	n	n	A(H1N1)pdm09
04	n	n	n	A(H1N1)pdm09
02	n	n	n	A(H1N1)pdm09
30	n	n	n	A(H1N1)pdm09
04	n	n	n	A(H1N1)pdm09
#VALUE!	n	n	n	A(H1N1)pdm09
#VALUE!	n	n	n	A(H1N1)pdm09
38	n	n	n	A(H1N1)pdm09
47	n	n	n	A(H1N1)pdm09
36	n	n	n	A(H1N1)pdm09
30	n	n	n	A(H1N1)pdm09
34	n	n	n	A(H1N1)pdm09
41	n	n	n	A(H1N1)pdm09
20	n	n	n	A(H1N1)pdm09
05	n	n	n	A(H1N1)pdm09
45	n	n	n	A(H1N1)pdm09
21	n	n	n	A(H1N1)pdm09
46	n	n	n	A(H1N1)pdm09
23	n	n	n	A(H1N1)pdm09
03	n	n	n	A(H1N1)pdm09
#VALUE!	n	n	n	A(H1N1)pdm09
43	n	n	n	A(H1N1)pdm09
57	n	n	n	A(H1N1)pdm09
14	n	n	n	A(H1N1)pdm09
42	n	n	n	A(H1N1)pdm09
24	n	n	n	A(H1N1)pdm09
00	n	n	n	A(H1N1)pdm09
29	n	n	n	A(H1N1)pdm09
58	n	n	n	A(H1N1)pdm09
16	n	n	n	A(H1N1)pdm09
07	n	n	n	A(H1N1)pdm09
30	n	n	n	A(H1N1)pdm09
30	n	n	n	A(H1N1)pdm09
43	n	n	n	A(H1N1)pdm09
04	n	n	n	A(H1N1)pdm09
24	n	n	n	A(H1N1)pdm09
36	n	n	n	A(H1N1)pdm09
38	n	n	n	A(H1N1)pdm09
42	n	n	n	A(H1N1)pdm09
35	n	n	n	A(H1N1)pdm09
#VALUE!	n	n	n	A(H1N1)pdm09
06	n	n	n	A(H1N1)pdm09
44	n	n	n	A(H1N1)pdm09
03	n	n	n	A(H1N1)pdm09
03	n	n	n	A(H1N1)pdm09
49	n	n	n	A(H1N1)pdm09
48	n	n	n	A(H1N1)pdm09
03	n	n	n	A(H1N1)pdm09
02	n	n	n	A(H1N1)pdm09
54	n	n	n	A(H1N1)pdm09
39	n	n	n	A(H1N1)pdm09
06	n	n	n	A(H1N1)pdm09
36	n	n	n	A(H1N1)pdm09
#VALUE!	n	n	n	A(H1N1)pdm09
04	n	n	n	A(H1N1)pdm09
44	n	n	n	A(H1N1)pdm09
05	n	n	n	A(H1N1)pdm09
07	n	n	n	A(H3N2)
03	n	n	n	A(H3N2)
35	n	n	n	A(H3N2)
22	n	n	n	A(H3N2)
21	n	n	n	A(H3N2)
59	n	n	n	A(H3N2)
20	n	n	n	A(H3N2)
43	n	n	n	A(H3N2)
19	n	n	n	A(H3N2)
46	n	n	n	A(H3N2)
47	n	n	n	A(H3N2)
56	n	n	n	A(H3N2)
16	n	n	n	A(H3N2)
40	n	n	n	A(H3N2)
51	n	n	n	A(H3N2)
25	n	n	n	A(H3N2)
49	n	n	n	A(H3N2)
16	n	n	n	A(H3N2)
51	n	n	n	A(H3N2)
13	n	n	n	A(H3N2)
37	n	n	n	A(H3N2)
47	n	n	n	A(H3N2)
31	n	n	n	A(H3N2)
03	n	n	n	A(H3N2)
31	n	n	n	A(H3N2)
42	n	n	n	A(H3N2)
00	n	n	n	A(H3N2)
18	n	n	n	A(H3N2)
04	n	n	n	A(H3N2)
11	n	n	n	A(H3N2)
48	n	n	n	A(H3N2)
06	n	n	n	A(H3N2)
49	n	n	n	A(H3N2)
58	n	n	n	A(H3N2)
37	n	n	n	A(H3N2)
33	n	n	n	A(H3N2)
49	n	n	n	A(H3N2)
22	n	n	n	A(H3N2)
18	n	n	n	A(H3N2)
14	n	n	n	A(H3N2)
34	n	n	n	A(H3N2)
21	n	n	n	A(H3N2)
30	n	n	n	A(H3N2)
17	n	n	n	A(H3N2)
73	n	n	n	A(H3N2)
26	n	n	n	A(H3N2)
17	n	n	n	A(H3N2)
06	n	n	n	A(H3N2)
06	n	n	n	A(H3N2)
48	n	n	n	A(H3N2)
48	n	n	n	A(H3N2)
04	n	n	n	A(H3N2)
19	n	n	n	A(H3N2)
51	n	n	n	A(H3N2)
07	n	n	n	A(H3N2)
38	n	n	n	A(H3N2)
34	n	n	n	A(H3N2)
11	n	n	n	A(H3N2)
49	n	n	n	A(H3N2)
56	n	n	n	A(H3N2)
42	n	n	n	A(H3N2)
25	n	n	n	A(H3N2)
52	n	n	n	A(H3N2)
37	n	n	n	A(H3N2)
69	n	n	n	A(H3N2)
39	n	n	n	A(H3N2)
16	n	n	n	A(H3N2)
21	n	n	n	A(H3N2)
04	n	n	n	A(H3N2)
15	n	n	n	A(H3N2)
64	n	n	n	A(H3N2)
12	n	n	n	A(H3N2)
25	n	n	n	A(H3N2)
08	n	n	n	A(H3N2)
10	n	n	n	A(H3N2)
42	n	n	n	A(H3N2)
28	n	n	n	A(H3N2)
53	n	n	n	A(H3N2)
37	n	n	n	A(H3N2)
47	n	n	n	A(H3N2)
36	n	n	n	A(H3N2)
42	n	n	n	A(H3N2)
40	n	n	n	A(H3N2)
17	n	n	n	A(H3N2)
17	n	n	n	A(H3N2)
#VALUE!	n	n	n	A(H3N2)
23	n	n	n	A(H3N2)
28	n	n	n	A(H3N2)
47	n	n	n	A(H3N2)
10	n	n	n	A(H3N2)
14	n	n	n	A(H3N2)
07	n	n	n	A(H3N2)
01	n	n	n	A(H3N2)
04	n	n	n	A(H3N2)
01	n	n	n	A(H3N2)
01	n	n	n	A(H3N2)
02	n	n	n	A(H3N2)
46	n	n	n	A(H3N2)
#VALUE!	n	n	n	A(H3N2)
36	n	n	n	A(H3N2)
10	n	n	n	A(H3N2)
05	n	n	n	A(H3N2)
04	n	n	n	A(H3N2)
07	n	n	n	A(H3N2)
45	n	n	n	A(H3N2)
32	n	n	n	A(H3N2)
15	n	n	n	A(H3N2)
16	n	n	n	A(H3N2)
#VALUE!	n	n	n	A(H3N2)
13	n	n	n	A(H3N2)
35	n	n	n	A(H3N2)
40	n	n	n	A(H3N2)
47	n	n	n	A(H3N2)
31	n	n	n	A(H3N2)
12	n	n	n	A(H3N2)
27	n	n	n	A(H3N2)
17	n	n	n	A(H3N2)
17	n	n	n	A(H3N2)
33	n	n	n	A(H3N2)
06	n	n	n	A(H3N2)
01	n	n	n	A(H3N2)
06	n	n	n	A(H3N2)
06	n	n	n	A(H3N2)
00	n	n	n	A(H3N2)
03	n	n	n	A(H3N2)
13	n	n	n	A(H3N2)
53	n	n	n	A(H3N2)
05	n	n	n	A(H3N2)
29	n	n	n	A(H3N2)
10	n	n	n	A(H3N2)
05	n	n	n	A(H3N2)
00	n	n	n	A(H3N2)
30	n	n	n	A(H3N2)
28	n	n	n	A(H3N2)
#VALUE!	n	n	n	A(H3N2)
37	n	n	n	A(H3N2)
17	n	n	n	A(H3N2)
44	n	n	n	A(H3N2)
12	n	n	n	A(H3N2)
58	n	n	n	A(H3N2)
02	n	n	n	A(H3N2)
63	n	n	n	A(H3N2)
13	n	n	n	A(H3N2)
09	n	n	n	A(H3N2)
04	n	n	n	A(H3N2)
49	n	n	n	A(H3N2)
39	n	n	n	A(H3N2)
52	n	n	n	A(H3N2)
05	n	n	n	A(H3N2)
31	n	n	n	A(H3N2)
10	n	n	n	A(H3N2)
33	n	n	n	A(H3N2)
03	n	n	n	A(H3N2)
02	n	n	n	A(H3N2)
10	n	n	n	A(H3N2)
06	n	n	n	A(H3N2)
54	n	n	n	A(H3N2)
06	n	n	n	A(H3N2)
05	n	n	n	A(H3N2)
07	n	n	n	A(H3N2)
51	n	n	n	A(H3N2)
39	n	n	n	A(H3N2)
#VALUE!	n	n	n	A(H3N2)
32	n	n	n	A(H3N2)
35	n	n	n	A(H3N2)
08	n	n	n	A(H3N2)
00	n	n	n	A(H3N2)
02	n	n	n	A(H3N2)
60	n	n	n	A(H3N2)
37	n	n	n	A(H3N2)
12	n	n	n	A(H3N2)
03	n	n	n	A(H3N2)
04	n	n	n	A(H3N2)
03	n	n	n	A(H3N2)
39	n	n	n	A(H3N2)
07	n	n	n	A(H3N2)
06	n	n	n	A(H3N2)
25	n	n	n	A(H3N2)
04	n	n	n	A(H3N2)
29	n	n	n	A(H3N2)
50	n	n	n	A(H3N2)
14	n	n	n	A(H3N2)
01	n	n	n	A(H3N2)
47	n	n	n	A(H3N2)
06	n	n	n	A(H3N2)
09	n	n	n	A(H3N2)
73	n	n	n	A(H3N2)
16	n	n	n	A(H3N2)
45	n	n	n	A(H3N2)
47	n	n	n	A(H3N2)
05	n	n	n	A(H3N2)
06	n	n	n	A(H3N2)
10	n	n	n	A(H3N2)
43	n	n	n	A(H3N2)
07	n	n	n	A(H3N2)
05	n	n	n	A(H3N2)
20	n	n	n	A(H3N2)
47	n	n	n	A(H3N2)
50	n	n	n	A(H3N2)
66	n	n	n	A(H3N2)
20	n	n	n	A(H3N2)
#VALUE!	n	n	n	A(H3N2)
38	n	n	n	A(H3N2)
04	n	n	n	A(H3N2)
02	n	n	n	A(H3N2)
71	n	n	n	A(H3N2)
45	n	n	n	A(H3N2)
10	n	n	n	A(H3N2)
#VALUE!	n	n	n	A(H3N2)
#VALUE!	n	n	n	A(H3N2)
20	n	n	n	A(H3N2)
04	n	n	n	A(H3N2)
12	n	n	n	A(H3N2)
05	n	n	n	A(H3N2)
68	n	n		A(H3N2)
15	n	n		A(H3N2)
37	n	n		A(H3N2)
10	n	n		A(H3N2)
70	n	n		A(H3N2)
38	n	n		A(H3N2)
05	n	n		A(H3N2)
22	n	n	n	A(H3N2) + A(H1N1)pdm09
03	n	n	n	A(H3N2) + A(H1N1)pdm09
04	n	n	n	A(H3N2) + A(H1N1)pdm09
17	n	n	n	A(H3N2) + A(H1N1)pdm09
43	n	n	n	A(H3N2) + A(H1N1)pdm09
#VALUE!	n	n	n	B
55	n	n	n	B
42	n	n	n	B
01	n	n	n	B
04	n	n	n	B
53	n	n	n	B
02	n	n	n	B
06	n	n	n	B
08	n	n	n	B
44	n	n	n	B
10	n	n	n	B
12	n	n	n	B
41	n	n	n	B
43	n	n	n	B
43	n	n	n	B
37	n	n	n	B
#VALUE!	n	n	n	B
10	n	n	n	B
48	n	n	n	B
76	n	n	n	B
37	n	n	n	B
45	n	n	n	B
34	n	n	n	B
55	n	n	n	B
56	n	n	n	B
05	n	n	n	B
07	n	n	n	B
49	n	n	n	B
54	n	n	n	B
05	n	n	n	B
62	n	n	n	B
57	n	n	n	B
19	n	n	n	B
37	n	n	n	B
44	n	n	n	B
52	n	n	n	B
50	n	n	n	B
50	n	n	n	B
10	n	n	n	B
34	n	n	n	B
43	n	n	n	B
12	n	n	n	B
51	n	n	n	B
29	n	n	n	B
51	n	n	n	B
75	n	n	n	B
42	n	n	n	B
03	n	n	n	B
26	n	n	n	B
37	n	n	n	B
18	n	n	n	B
47	n	n	n	B
49	n	n	n	B
50	n	n	n	B
18	n	n	n	B
40	n	n	n	B
50	n	n	n	B
21	n	n	n	B
18	n	n	n	B
78	n	n	n	B
64	n	n	n	B
47	n	n	n	B
46	n	n	n	B
37	n	n	n	B
08	n	n	n	B
12	n	n	n	B
15	n	n	n	B
09	n	n	n	B
46	n	n	n	B
48	n	n	n	B
11	n	n	n	B
37	n	n	n	B
51	n	n	n	B
34	n	n	n	B
#VALUE!	n	n	n	B
42	n	n	n	B
26	n	n	n	B
56	n	n	n	B
32	n	n	n	B
00	n	n	n	B
19	n	n	n	B
34	n	n		B
55	n	n	n	n
49	n	n	n	n
03	n	n	n	n
56	n	n	n	n
18	n	n	n	n
76	n	n	n	n
27	n	n	n	n
#VALUE!	n	n	n	n
23	n	n	n	n
41	n	n	n	n
#VALUE!	n	n	n	n
16	n	n	n	n
57	n	n	n	n
27	n	n	n	n
06	n	n	n	n
31	n	n	n	n
01	n	n	n	n
27	n	n	n	n
38	n	n	n	n
38	n	n	n	n
38	n	n	n	n
56	n	n	n	n
04	n	n	n	n
#VALUE!	n	n	n	n
15	n	n	n	n
30	n	n	n	n
11	n	n	n	n
26	n	n	n	n
41	n	n	n	n
37	n	n	n	n
36	n	n	n	n
25	n	n	n	n
02	n	n	n	n
33	n	n	n	n
#VALUE!	n	n	n	n
52	n	n	n	n
11	n	n	n	n
26	n	n	n	n
20	n	n	n	n
20	n	n	n	n
18	n	n	n	n
57	n	n	n	n
47	n	n	n	n
02	n	n	n	n
04	n	n	n	n
08	n	n	n	n
25	n	n	n	n
40	n	n	n	n
26	n	n	n	n
03	n	n	n	n
00	n	n	n	n
00	n	n	n	n
22	n	n	n	n
20	n	n	n	n
17	n	n	n	n
13	n	n	n	n
25	n	n	n	n
43	n	n	n	n
56	n	n	n	n
42	n	n	n	n
41	n	n	n	n
05	n	n	n	n
05	n	n	n	n
43	n	n	n	n
03	n	n	n	n
00	n	n	n	n
06	n	n	n	n
03	n	n	n	n
03	n	n	n	n
10	n	n	n	n
24	n	n	n	n
18	n	n	n	n
36	n	n	n	n
26	n	n	n	n
47	n	n	n	n
27	n	n	n	n
44	n	n	n	n
54	n	n	n	n
08	n	n	n	n
64	n	n	n	n
13	n	n	n	n
#VALUE!	n	n	n	n
04	n	n	n	n
01	n	n	n	n
14	n	n	n	n
05	n	n	n	n
33	n	n	n	n
34	n	n	n	n
02	n	n	n	n
41	n	n	n	n
11	n	n	n	n
35	n	n	n	n
#VALUE!	n	n	n	n
61	n	n	n	n
#VALUE!	n	n	n	n
22	n	n	n	n
#VALUE!	n	n	n	n
02	n	n	n	n
37	n	n	n	n
43	n	n	n	n
04	n	n	n	n
12	n	n	n	n
26	n	n	n	n
23	n	n	n	n
11	n	n	n	n
03	n	n	n	n
40	n	n	n	n
34	n	n	n	n
21	n	n	n	n
44	n	n	n	n
10	n	n	n	n
05	n	n	n	n
18	n	n	n	n
60	n	n	n	n
26	n	n	n	n
14	n	n	n	n
04	n	n	n	n
27	n	n	n	n
#VALUE!	n	n	n	n
27	n	n	n	n
34	n	n	n	n
16	n	n	n	n
54	n	n	n	n
33	n	n	n	n
43	n	n	n	n
38	n	n	n	n
28	n	n	n	n
15	n	n	n	n
27	n	n	n	n
39	n	n	n	n
28	n	n	n	n
42	n	n	n	n
24	n	n	n	n
37	n	n	n	n
02	n	n	n	n
40	n	n	n	n
00	n	n	n	n
09	n	n	n	n
02	n	n	n	n
00	n	n	n	n
44	n	n	n	n
06	n	n	n	n
24	n	n	n	n
49	n	n	n	n
58	n	n	n	n
21	n	n	n	n
40	n	n	n	n
24	n	n	n	n
40	n	n	n	n
42	n	n	n	n
39	n	n	n	n
27	n	n	n	n
54	n	n	n	n
19	n	n	n	n
57	n	n	n	n
77	n	n	n	n
07	n	n	n	n
#VALUE!	n	n	n	n
45	n	n	n	n
90	n	n	n	n
45	n	n	n	n
09	n	n	n	n
31	n	n	n	n
07	n	n	n	n
08	n	n	n	n
03	n	n	n	n
43	n	n	n	n
17	n	n	n	n
06	n	n	n	n
02	n	n	n	n
32	n	n	n	n
10	n	n	n	n
02	n	n	n	n
39	n	n	n	n
03	n	n	n	n
06	n	n	n	n
37	n	n	n	n
51	n	n	n	n
46	n	n	n	n
24	n	n	n	n
07	n	n	n	n
33	n	n	n	n
26	n	n	n	n
56	n	n	n	n
30	n	n	n	n
24	n	n	n	n
03	n	n	n	n
00	n	n	n	n
00	n	n	n	n
33	n	n	n	n
23	n	n	n	n
36	n	n	n	n
46	n	n	n	n
20	n	n	n	n
59	n	n	n	n
21	n	n	n	n
19	n	n	n	n
35	n	n	n	n
02	n	n	n	n
04	n	n	n	n
36	n	n	n	n
39	n	n	n	n
17	n	n	n	n
54	n	n	n	n
06	n	n	n	n
58	n	n	n	n
54	n	n	n	n
49	n	n	n	n
68	n	n	n	n
35	n	n	n	n
57	n	n	n	n
08	n	n	n	n
02	n	n	n	n
54	n	n	n	n
48	n	n	n	n
09	n	n	n	n
47	n	n	n	n
51	n	n	n	n
47	n	n	n	n
47	n	n	n	n
31	n	n	n	n
36	n	n	n	n
25	n	n	n	n
20	n	n	n	n
52	n	n	n	n
35	n	n	n	n
48	n	n	n	n
45	n	n	n	n
44	n	n	n	n
14	n	n	n	n
38	n	n	n	n
35	n	n	n	n
20	n	n	n	n
19	n	n	n	n
44	n	n	n	n
13	n	n	n	n
55	n	n	n	n
12	n	n	n	n
01	n	n	n	n
41	n	n	n	n
56	n	n	n	n
29	n	n	n	n
09	n	n	n	n
04	n	n	n	n
24	n	n	n	n
40	n	n	n	n
11	n	n	n	n
33	n	n	n	n
47	n	n	n	n
00	n	n	n	n
13	n	n	n	n
37	n	n	n	n
50	n	n	n	n
18	n	n	n	n
07	n	n	n	n
33	n	n	n	n
39	n	n	n	n
27	n	n		n
22	n	n		n
#VALUE!	n	n		n
31	n	n		n
44	n	n		n
40	n	n		n
34	n	n		n
